# Supplementary material for: Solar Energetic Particle Forecasting Algorithms and Associated False Alarms
Source: Sol Phys. 2017 Nov 10;292(11):173. doi: 10.1007/s11207-017-1196-y (PMC6953974; doi:10.1007/s11207-017-1196-y)
Supplement: Supplementary file 1 — (CSV 15 kB) [file 11207_2017_1196_MOESM1_ESM.csv]

approx_SEP_start_time	cme_first_reported	v_(km_s^1)	accel_(km_s^-2)	mpa_(degrees)	width_(degrees)	flare_start_time	lat	lon	class	flare_duration_(hrs:mins)
1980-07-18T00:00						1980-07-17T23:14			C2.5	00:07
1980-10-15T12:00						1980-10-15T08:35	14	64	M2.1	00:08
1980-11-23T21:00						1980-11-23T18:42	13	23	M2.3	00:48
1981-04-01T02:00						1981-04-01T01:15	-43	52	X2.3	01:26
1981-04-03T11:30						1981-04-03T09:12	-43	72	M8.3	02:05
1981-04-04T06:00						1981-04-04T05:02	-44	85	X1.9	00:03
1981-04-10T17:30						1981-04-10T16:32	7	35	X2.5	00:32
1981-05-10T08:00						1981-05-10T07:12	5	70	M1.3	00:39
1981-05-16T13:00						1981-05-16T08:06	14	-14	X1.1	01:10
1981-07-20T14:00						1981-07-20T13:10	-26	75	M5.4	01:31
1981-10-08T00:30						1981-10-07T22:57	-19	-88	X3.6	00:41
1981-10-12T07:00						1981-10-12T06:22			X3.1	00:55
1981-12-10T02:00						1981-12-10T00:36			C3.0	00:08
1982-01-31T00:30						1982-01-30T23:21	-15	-12	X1.1	00:37
1982-02-01T16:00						1982-02-01T12:17	-14	9	X2.6	05:28
1982-03-07T04:00						1982-03-07T03:08	17	53	X2.7	00:17
1982-06-27T22:00						1982-06-27T18:44			M4.5	03:39
1982-07-12T12:30						1982-07-12T09:16	11	-37	X7.1	04:44
1982-07-19T01:30						1982-07-19T00:42	20	45	X1.2	00:46
1982-07-22T18:30						1982-07-22T17:33	29	86	M4.9	00:09
1982-11-22T18:00						1982-11-22T17:41	-11	36	M7.3	02:39
1982-11-26T03:00						1982-11-26T02:30	-11	87	X4.5	00:50
1982-12-08T00:30						1982-12-07T23:36			X2.8	01:11
1982-12-17T19:30						1982-12-17T18:19	-8	21	X10	03:24
1982-12-19T17:30						1982-12-19T15:41	10	75	M9	02:53
1983-01-06T15:30						1983-01-06T15:01	-10	-33	C1.3	00:34
1983-02-03T06:30						1983-02-03T05:43	-19	8	X4.1	02:59
1983-04-15T08:00						1983-04-15T06:46			C5.9	00:20
1983-06-15T03:30						1983-06-15T02:30			B9.8	00:06
1984-02-16T09:00						1984-02-16T07:36			C2.3	00:17
1984-02-20T13:30						1984-02-20T12:48			C1.9	00:13
1984-03-14T04:00						1984-03-14T03:15	-12	42	M2	03:15
1984-04-25T07:30						1984-04-25T06:00	-13	-50	C3.6	00:13
1985-01-22T00:30						1985-01-21T23:52	-8	38	X4.7	02:45
1985-04-24T10:00						1985-04-24T09:14	6	-27	X1.9	01:36
1985-07-09T02:30						1985-07-09T01:26			M2.9	01:01
1986-02-06T08:30						1986-02-06T06:18	-4	6	X1.7	01:35
1986-02-07T13:00						1986-02-07T10:11	-10	20	M5.2	01:14
1986-02-10T21:30						1986-02-10T20:25	-1	32	C9.5	00:59
1986-02-14T10:30						1986-02-14T09:10	1	76	M6.4	01:15
1986-03-06T18:00						1986-03-06T16:37	2	-1	C4.6	01:20
1986-05-04T13:00						1986-05-04T09:39			M1.2	01:00
1987-11-08T02:00						1987-11-07T20:28	31	90	M1.2	00:17
1988-01-03T00:00						1988-01-02T21:11	-34	18	X1.4	02:58
1988-03-25T22:30						1988-03-25T21:41			C4.5	00:39
1988-06-30T09:30						1988-06-30T09:04	-16	-22	M9.2	00:12
1988-10-12T05:30						1988-10-12T04:57	-20	66	X2.5	01:13
1988-11-08T14:00						1988-11-08T12:28	16	7	C3	01:46
1988-11-14T00:00						1988-11-13T22:52	-23	27	M3.2	01:13
1988-12-14T12:30						1988-12-14T11:21			C4.4	00:19
1988-12-16T09:30						1988-12-16T08:38	26	-37	X4.7	00:12
1988-12-27T08:30						1988-12-27T07:12			M1.9	01:59
1989-03-08T20:00						1989-03-08T18:50			M4.6	00:18
1989-03-10T22:00						1989-03-10T18:48	31	-22	X4.5	03:10
1989-03-13T05:00						1989-03-13T02:59	28	2	X1.2	01:18
1989-03-17T18:00						1989-03-17T17:29	33	60	X6.5	02:03
1989-03-23T20:00						1989-03-23T19:25	18	28	X1.5	02:01
1989-04-11T17:30						GOES data gap
1989-04-23T05:00						1989-04-23T00:47	18	11	C1.6	00:12
1989-06-18T15:30						1989-06-17T22:48			C5.9	00:29
1989-07-25T09:30						1989-07-25T08:39	25	84	X2.6	00:29
1989-08-12T15:30						1989-08-12T13:57	-16	37	X2.6	02:14
1989-08-15T11:00						1989-08-15T08:37	-19	79	C9.0	00:55
1989-08-16T02:00						1989-08-16T01:08	-18	84	X20	01:20
1989-08-19T17:30						1989-08-19T16:38			C1.8	00:05
1989-09-12T15:00						1989-09-12T10:03	17	-13	M7.3	01:48
1989-09-29T12:30						1989-09-29T10:47			X9.8	03:48
1989-10-19T13:00						1989-10-19T12:29	-27	-10	X13	07:44
1989-10-22T18:00						1989-10-22T17:08	-27	31	X2.9	04:00
1989-10-24T18:30						1989-10-24T17:36	-30	57	X5.7	08:48
1989-10-29T05:00						1989-10-29T02:21			M4	03:56
1989-11-15T07:30						1989-11-15T06:38	11	26	X3.2	02:42
1989-11-27T00:00						1989-11-26T17:56	25	3	M4.0	04:44
1989-11-30T14:30						1989-11-30T11:45	24	52	X2.6	03:19
1990-03-19T06:00						1990-03-19T04:39	31	43	X1.5	01:41
1990-04-28T09:00						1990-04-28T04:23	16	42	C1.2	00:30
1990-05-07T09:00						1990-05-07T02:32	17	-22	C1.4	00:38
1990-05-21T23:00						1990-05-21T22:12	35	36	X5.5	01:27
1990-05-24T21:30						1990-05-24T20:46	33	78	X9.3	00:59
1990-05-26T21:30						1990-05-26T20:45			X1.4	00:48
1990-05-28T06:00						1990-05-28T05:34	23	-42	C2.9	00:44
1990-06-12T08:00						1990-06-12T04:55	10	33	M6.4	02:40
1990-07-26T01:00						1990-07-25T22:23	-15	-55	M2.3	03:06
1990-07-31T00:00						1990-07-30T21:53			C1.4	00:19
1990-08-01T13:30						1990-08-01T09:23			C7.0	00:30
1990-12-23T10:30						1990-12-23T09:43	11	68	X1	00:46
1990-12-24T16:30						1990-12-24T15:33	10	80	X1.8	00:33
1991-01-31T12:30						1991-01-31T11:47			M1.4	01:12
1991-02-08T08:00						1991-02-08T06:29			M4.7	02:42
1991-02-25T09:00						1991-02-25T08:09	-16	80	X1.2	01:21
1991-03-23T07:00						1991-03-23T03:05	-24	-11	M6.8	03:18
1991-05-13T02:30						1991-05-13T01:03			M8.2	01:19
1991-06-04T10:00						1991-06-04T03:37	30	-70	X12	03:53
1991-06-11T03:00						1991-06-11T02:09	31	17	X12	01:11
1991-06-15T09:00						1991-06-15T06:33	33	69	X12	04:44
1991-06-29T17:00						1991-06-29T15:39	28	-90	M1.6	00:10
1991-07-07T05:00						1991-07-07T01:20	26	-3	X1.9	00:46
1991-08-27T15:30						1991-08-27T14:18	9	77	C4.2	00:25
1991-10-30T07:00						1991-10-30T06:11	-8	25	X2.5	02:52
1992-03-07T07:00						1992-03-07T02:06	-23	-82	C5.0	00:14
1992-03-15T06:00						1992-03-15T01:21	-14	-29	M7.8	02:29
1992-03-16T05:00						1992-03-16T03:47	-9	57	C2.4	00:15
1992-05-08T16:30						1992-05-08T15:37	-26	-8	M7.4	03:19
1992-06-25T20:30						1992-06-25T19:47	9	67	X3.9	02:42
1992-10-30T18:30						1992-10-30T17:02	-22	61	X1.7	05:01
1992-11-02T03:30						1992-11-02T02:31			X9	00:57
1993-03-04T13:00						1993-03-04T12:17	-14	56	C8.1	01:40
1993-03-06T22:00						1993-03-06T20:14	-4	-29	M7.7	02:04
1993-03-12T19:00						1993-03-12T16:48	0	51	M7	03:54
1993-06-07T15:00						1993-06-07T13:54	-10	30	M5.4	03:18
1994-02-20T02:30						1994-02-20T01:38	9	2	M4	00:00
1994-02-21T08:00						1994-02-21T06:35			B5.5	00:16
1994-10-19T22:00						1994-10-19T17:19			B9.4	01:11
1995-10-20T07:30						1995-10-20T05:54	-9	55	M1.5	01:57
1997-11-04T07:00	1997-11-04T06:10	785	-22.1	243	360	1997-11-04T05:52	-14	33	X2.1	00:10
1997-11-06T12:45	1997-11-06T12:10	1556	-44.1	262	360	1997-11-06T11:49	-18	63	X9.4	00:12
1998-04-20T11:45	1998-04-20T10:07	1863	43.5	278	243	1998-04-20T09:38	-25	95	M1.4	01:40
1998-05-02T13:45	1998-05-02T14:06	938	-28.8	331	360	1998-05-02T13:31	-15	15	X1.1	00:20
1998-05-06T08:30	1998-05-06T08:29	1099	24.5	294	190	1998-05-06T07:58	-11	65	X2.7	00:22
1998-05-09T03:45	1998-05-09T03:35	2331	-140.5	275	178
1998-08-24T23:00	LASCO data gap					1998-08-24T21:50	35	-9	X1.0	00:45
1998-09-30T14:15	LASCO data gap					GOES data gap
1998-11-14T06:30	LASCO data gap					1998-11-14T05:15	20	71	C1.7	00:07
1998-11-22T07:15	LASCO data gap					1998-11-22T06:30	-27	82	X3.7	00:19
1999-04-24T15:00	1999-04-24T13:31	1495	37.1	321	360
1999-05-27T11:15	1999-05-27T11:06	1691	-33.5	341	360
1999-06-01T21:00	1999-06-01T19:37	1772	1.8	359	360	1999-06-01T18:53			C1.2	00:37
1999-06-04T08:45	1999-06-04T07:26	2230	-158.8	287	150	1999-06-04T06:52	17	69	M3.9	00:19
1999-06-11T01:15	1999-06-11T01:26	719	-38.2	262	101
2000-02-18T12:00	2000-02-18T09:54	890	-9.6	303	118
2000-06-10T17:30	2000-06-10T17:08	1108	-21.2	307	360	2000-06-10T16:40	22	38	M5.2	00:39
2000-07-14T10:30	2000-07-14T10:54	1674	-96.1	273	360	2000-07-14T10:03	22	7	X5.7	00:40
2000-07-22T11:45	2000-07-22T11:54	1230	-12.4	275	229	2000-07-22T11:17	14	56	M3.7	00:45
2000-09-12T13:30	2000-09-12T11:54	1550	58.2	220	360	2000-09-12T11:31	-17	9	M1.0	01:42
2000-10-16T07:15	2000-10-16T07:27	1336	9.9	270	360	2000-10-16T06:40	5	93	M2.5	02:31
2000-11-08T23:30	2000-11-08T23:06	1738	69.9	299	170	2000-11-08T22:42	2	78	M7.4	01:23
2000-11-24T05:30	2000-11-24T05:30	1289	2.1	313	360	2000-11-24T04:55	21	7	X2.0	00:13
2000-11-24T16:00	2000-11-24T15:30	1245	-3.3	324	360	2000-11-24T14:51	22	7	X2.3	00:30
2000-11-25T19:30	2000-11-25T19:31	671	-10.8	348	360	2000-11-25T18:33	20	23	X1.9	00:22
2001-01-28T17:00	2001-01-28T15:54	916	3.5	254	360	2001-01-28T15:40	-4	59	M1.5	00:44
2001-03-29T11:30	2001-03-29T10:26	942	3.5	71	360	2001-03-29T09:57	20	19	X1.7	00:35
2001-04-02T23:30	2001-04-02T22:06	2505	108.5	293	244	2001-04-02T21:32	16	70	X20.0	00:31
2001-04-09T16:00	2001-04-09T15:54	1192	1.3	211	360	2001-04-09T15:20	-21	4	M7.9	00:40
2001-04-10T08:15	2001-04-10T05:30	2411	211.6	166	360	2001-04-10T05:06	-23	9	X2.3	00:36
2001-04-12T11:30	2001-04-12T10:31	1184	-20	221	360	2001-04-12T09:39	-19	43	X2.0	01:10
2001-04-15T14:00	2001-04-15T14:06	1199	-35.9	268	167	2001-04-15T13:19	-20	85	X14.4	00:36
2001-04-18T03:00	2001-04-18T02:30	2465	-9.5	263	360
2001-05-20T06:45	2001-05-20T06:26	546	-0.1	231	179
2001-06-15T16:00	2001-06-15T15:56	1701	56.9	255	360
2001-08-16T00:30	2001-08-15T23:54	1575	-31.7	189	360
2001-09-24T11:45	2001-09-24T10:30	2402	54.1	142	360	2001-09-24T09:32	-16	-23	X2.6	01:37
2001-10-01T14:00	2001-10-01T13:31	557	-5.7	282	38
2001-10-19T01:45	2001-10-19T01:27	558	-25.6	284	360	2001-10-19T00:47	16	18	X1.6	00:26
2001-10-22T15:45	2001-10-22T15:06	1336	-8	122	360	2001-10-22T14:27	-21	-18	M6.7	01:04
2001-11-04T16:45	2001-11-04T16:35	1810	-63.4	239	360	2001-11-04T16:03	6	18	X1.0	00:54
2001-11-22T21:30	2001-11-22T20:30	1443	-43.3	221	360	2001-11-22T20:18	-25	67	M3.8	00:34
2001-12-26T06:00	2001-12-26T05:30	1446	-39.9	266	212	2001-12-26T04:32	8	54	M7.1	02:15
2001-12-28T22:30	2001-12-28T20:30	2216	6.9	115	360	2001-12-28T20:02	-22	-95	X3.4	01:30
2001-12-30T14:00	2001-12-30T12:30	718	12.7	290	7
2002-01-10T10:00						2002-01-10T09:27	14	9	C7.0	01:12
2002-01-27T14:00	2002-01-27T12:30	1136	-19.2	312	360
2002-02-20T06:45	2002-02-20T06:30	952	-17.1	263	360	2002-02-20T05:52	12	72	M5.1	00:24
2002-04-21T02:15	2002-04-21T01:27	2393	-1.4	282	360	2002-04-21T00:43	-14	84	X1.5	01:55
2002-05-22T10:00	2002-05-22T03:50	1557	-10.4	250	360	2002-05-22T03:18	-20	60	C5.0	01:44
2002-07-07T12:45	2002-07-07T11:30	1423	22	260	228	2002-07-07T11:15	-10	92	M1.0	02:02
2002-07-16T16:30	2002-07-16T16:02	1636	-41	325	360
2002-07-21T06:00	2002-07-21T04:06	222	3	139	29	2002-07-21T03:07			C7.9	00:05
2002-08-22T03:00	2002-08-22T02:06	998	-32.8	231	360	2002-08-22T01:47	-7	62	M5.4	00:18
2002-08-24T01:45	2002-08-24T01:27	1913	43.7	270	360	2002-08-24T00:49	-2	81	X3.1	00:42
2002-11-09T15:30	2002-11-09T13:31	1838	35.4	233	360	2002-11-09T13:08	-12	29	M4.6	00:28
2003-05-28T03:00	2003-05-28T00:50	1366	25.9	292	360	2003-05-28T00:17	-7	20	X3.6	00:22
2003-05-31T03:00	2003-05-31T02:30	1835	-2.4	256	360	2003-05-31T02:13	-7	65	M9.3	00:27
2003-10-26T17:45	2003-10-26T17:54	1537	4.8	235	171	2003-10-26T17:21	2	38	X1.2	02:00
2003-10-28T11:30	2003-10-28T11:30	2459	-105.2	15	360	2003-10-28T09:51	-16	-8	X17.2	01:33
2003-10-29T21:15	2003-10-29T20:54	2029	-146.5	190	360	2003-10-29T20:37	-15	2	X10.0	00:24
2003-11-02T18:00	2003-11-02T17:30	2598	-32.4	265	360	2003-11-02T17:03	-14	56	X8.3	00:36
2003-11-04T21:30	2003-11-04T19:54	2657	434.8	260	360	2003-11-04T19:29	-19	83	X28.0	00:37
2003-12-02T13:00	2003-12-02T10:50	1393	18.5	267	150
2004-07-25T17:00	2004-07-25T14:54	1333	7	204	360	2004-07-25T14:19	-7	36	M1.1	02:24
2004-07-26T19:00	2004-07-26T18:30	401	39.5	221	58	2004-07-26T17:23	4	46	M1.1	00:14
2004-09-13T21:00	2004-09-13T20:48	289		268	47	2004-09-13T20:07	7	-26	C1.4	00:07
2004-09-19T18:00	LASCO data gap					2004-09-19T16:46	3	58	M1.9	00:53
2004-11-01T05:00	2004-11-01T03:54	459	-6.6	285	192	2004-11-01T03:04	12	49	M1.1	00:22
2004-11-07T17:00	2004-11-07T16:54	1759	-19.7	0	360	2004-11-07T15:42	9	17	X2.0	00:33
2004-11-09T20:00	2004-11-09T17:26	2000	-65.1	299	360	2004-11-09T16:59	8	51	M8.9	00:33
2004-11-10T03:15	2004-11-10T02:26	3387	-108	302	360	2004-11-10T01:59	9	49	X2.5	00:21
2005-01-15T08:30	2005-01-15T06:30	2049	-30.7	359	360	2005-01-15T05:54	16	-4	M8.6	01:23
2005-01-16T00:00	2005-01-15T23:06	2861	-127.4	323	360	2005-01-15T22:25	15	5	X2.6	01:06
2005-01-17T12:45	2005-01-17T09:30	2094	-118.8	334	360	2005-01-17T06:59	15	25	X3.8	03:08
2005-01-20T07:00	2005-01-20T06:54	882	16	288	360	2005-01-20T06:36	14	61	X7.1	00:50
2005-05-13T17:30	2005-05-13T17:12	1689		2	360	2005-05-13T16:13	12	-11	M8.0	01:15
2005-06-16T21:00	LASCO data gap					2005-06-16T20:01	8	90	M4.0	00:41
2005-07-14T12:00	2005-07-14T10:54	2115	198	296	360	2005-07-14T10:16	11	90	X1.2	01:13
2005-07-17T12:45	2005-07-17T11:30	1527	59.2	316	360
2005-07-27T02:00	2005-07-27T01:31	626	6.7	302	23
2005-08-22T20:00	2005-08-22T17:30	2378	108	227	360	2005-08-22T16:46	-13	65	M5.6	01:16
2005-09-07T19:30	LASCO data gap					2005-09-07T17:17	-11	-77	X17.0	00:46
2005-09-14T00:00	2005-09-13T23:36	999	-13.9	158	46	2005-09-13T23:15	-11	-2	X1.7	00:15
2006-12-05T15:00	LASCO data gap					2006-12-05T10:18	-7	-68	X9.0	00:27
2006-12-13T02:45	2006-12-13T02:54	1774	-61.4	193	360	2006-12-13T02:14	-6	23	X3.4	00:43
2006-12-14T21:30	2006-12-14T22:30	1042	-0.4	248	360	2006-12-14T21:07	-6	46	X1.5	01:19
2011-03-07T21:00	2011-03-07T20:00	2125	-63.1	313	360	2011-03-07T19:43	24	60	M3.7	01:15
2011-03-21T04:00	2011-03-21T02:24	1341	8	274	360
2011-06-07T07:15	2011-06-07T06:49	1255	0.3	250	360	2011-06-07T06:16	-21	54	M2.5	00:43
2011-08-04T05:00	2011-08-04T04:12	1315	-41.1	298	360	2011-08-04T03:41	19	36	M9.3	00:23
2011-08-09T08:30	2011-08-09T08:12	1610	-40.6	279	360	2011-08-09T07:48	17	69	X6.9	00:20
2011-09-07T00:30	2011-09-06T23:05	575	1.1	300	360	2011-09-06T22:12	14	18	X2.1	00:12
2011-09-22T14:30	2011-09-22T10:48	1905	-68.3	72	360	2011-09-22T10:29	9	-89	X1.4	01:15
2011-11-26T09:00	2011-11-26T07:12	933	9	327	360	2011-11-26T06:09	11	47	C1.2	01:47
2012-01-23T05:00	2012-01-23T04:00	2175	28	326	360	2012-01-23T03:38	28	21	M8.7	00:56
2012-01-27T21:45	2012-01-27T18:27	2508	165.9	296	360	2012-01-27T17:37	27	71	X1.7	01:19
2012-03-07T02:00	2012-03-07T00:24	2684	-88.2	57	360	2012-03-07T00:02	18	-31	X5.4	00:38
2012-03-13T18:00	2012-03-13T17:36	1884	45.6	286	360	2012-03-13T17:12	17	66	M7.9	01:13
2012-05-17T02:00	2012-05-17T01:48	1582	-51.8	261	360	2012-05-17T01:25	11	76	M5.1	00:49
2012-07-07T00:00	2012-07-06T23:24	1828	-56.1	233	360	2012-07-06T23:01	-13	59	X1.1	00:13
2012-07-08T18:00	2012-07-08T16:54	1495	-85.3	234	157	2012-07-08T16:23	-17	74	M6.9	00:19
2012-07-12T17:30	2012-07-12T16:24	843	-103.8	232	76	2012-07-12T15:37	-15	1	X1.4	01:53
2012-07-17T16:00	2012-07-17T13:48	958	63.5	241	176	2012-07-17T12:03	-28	65	M1.7	07:01
2012-07-19T06:30	2012-07-19T05:24	1631	-8	275	360	2012-07-19T04:17	-13	88	M7.7	02:39
2012-07-23T07:00	2012-07-23T02:36	2003	-24.6	286	360
2012-09-28T00:30	2012-09-28T00:12	947	-27.1	251	360	2012-09-27T23:36	6	34	C3.7	00:58
