# Supplementary material for: Solar Energetic Particle Forecasting Algorithms and Associated False Alarms
Source: Sol Phys. 2017 Nov 10;292(11):173. doi: 10.1007/s11207-017-1196-y (PMC6953974; doi:10.1007/s11207-017-1196-y)
Supplement: Supplementary file 2 — (CSV 1 kB) [file 11207_2017_1196_MOESM2_ESM.csv]

cme_first_reported	v_(km_s^1)	accel_(km_s^-2)	mpa_(degrees)	width_(degrees)	flare_start_time	lat	lon	class	flare_duration_(hrs:mins)
1998-11-24T02:30	1798	-12.5	225	360	1998-11-24T02:07	-20	94	X1.0	00:30
2000-01-06T07:31	1813	10.7	342	67	2000-01-06T06:45	24	35	C5.8	00:21
2000-05-05T15:50	1594	-103.4	265	360	2000-05-05T15:19	-15	97	M1.5	02:09
2000-06-25T07:54	1617	-17.5	274	165	2000-06-25T07:17	16	55	M1.9	01:04
2001-07-19T10:30	1668	-11.6	252	166	2001-07-19T09:52	-8	62	M1.8	00:25
2002-03-22T11:06	1750	-22.5	259	360	2002-03-22T10:12	-10	95	M1.6	01:40
2002-05-30T05:06	1625	67	275	144	2002-05-30T04:24	5	95	M1.3	01:49
2002-08-16T12:30	1585	-67.1	121	360	2002-08-16T11:32	-14	-20	M5.2	01:35
2003-03-18T12:30	1601	-13.3	266	209	2003-03-18T11:51	-15	46	X1.5	00:29
2003-06-02T00:30	1656	42.5	248	172	2003-06-02T00:07	-8	89	M6.5	00:36
2003-11-18T08:50	1660	-3.3	206	360	2003-11-18T08:12	-2	-18	M3.9	00:47
2004-04-11T04:30	1645	-77.6	237	314	2004-04-11T03:54	-16	46	C9.6	00:41
2005-07-09T22:30	1540	-168.5	328	360	2005-07-09T21:47	12	28	M2.8	00:32
2005-09-13T20:00	1866	11.5	149	360	2005-09-13T19:19	-11	-3	X1.5	01:38
2013-02-06T00:24	1867	-8.2	31	271	2013-02-06T00:04	22	-19	C8.7	00:37
