# Supplementary material for: Solar Energetic Particle Forecasting Algorithms and Associated False Alarms
Source: Sol Phys. 2017 Nov 10;292(11):173. doi: 10.1007/s11207-017-1196-y (PMC6953974; doi:10.1007/s11207-017-1196-y)
Supplement: Supplementary file 3 — (CSV 2 kB) [file 11207_2017_1196_MOESM3_ESM.csv]

cme_first_reported	v_(km_s^1)	accel_(km_s^-2)	mpa_(degrees)	width_(degrees)	flare_start_time	lat	lon	class	flare_duration_(hrs:mins)
LASCO data gap					1996-07-09T09:01	-10	30	X2.6	00:48
LASCO data gap					1998-11-22T16:10	-30	89	X2.5	00:22
LASCO data gap					1998-11-23T06:28	-28	89	X2.2	00:30
1998-11-24T02:30	1798	-12.5	225	360	1998-11-24T02:07	-20	94	X1.0	00:30
1999-08-02T22:26	292	0.9	264	157	1999-08-02T21:18	-18	46	X1.4	00:20
1999-08-28T18:26	462	1.1	221	245	1999-08-28T17:52	-26	14	X1.1	00:26
1999-11-27T12:54	235	64.2	256	68	1999-11-27T12:05	-15	68	X1.4	00:11
2000-03-02T08:54	776	0.8	233	62	2000-03-02T08:20	-11	70	X1.1	00:11
2000-03-22T19:31	478	-92	312	154	2000-03-22T18:34	14	57	X1.1	00:22
					2000-03-24T07:41	16	82	X1.8	00:18
					2000-06-06T13:30	22	-10	X1.1	00:16
2000-06-06T15:54	1119	1.5	47	360	2000-06-06T14:58	21	-9	X2.3	00:42
2000-06-07T16:30	842	59.8	309	360	2000-06-07T15:34	23	-3	X1.2	00:32
2000-06-18T02:10	629	-1.2	318	132	2000-06-18T01:52	23	85	X1.0	00:11
					2000-09-30T23:13	7	91	X1.2	00:15
					2001-04-02T10:04	17	60	X1.4	00:16
2001-04-02T11:26	992	3	278	80	2001-04-02T10:58	15	65	X1.1	01:07
2001-10-25T15:26	1092	-1.4	175	360	2001-10-25T14:42	-16	21	X1.3	00:46
2001-12-13T14:54	864	-11.4	37	360	2001-12-13T14:20	16	-9	X6.2	00:15
2002-07-03T02:54	265	-9.9	274	73	2002-07-03T02:08	-20	51	X1.5	00:08
2002-07-15T20:30	1151	-25.6	35	360	2002-07-15T19:59	19	1	X3.0	00:15
2002-07-18T08:06	1099	-30.2	354	360	2002-07-18T07:24	19	30	X1.8	00:25
2002-08-03T19:31	1150	-18.8	272	138	2002-08-03T18:59	-16	76	X1.0	00:12
2002-08-21T06:06	268	-19.6	266	66	2002-08-21T05:28	-12	51	X1.0	00:08
2002-10-31T17:06	1061	-33.4	96	43	2002-10-31T16:47	28	87	X1.2	00:08
2003-03-17T19:54	1020	-5.5	264	96	2003-03-17T18:50	-14	39	X1.5	00:26
2003-03-18T12:30	1601	-13.3	266	209	2003-03-18T11:51	-15	46	X1.5	00:29
2003-05-27T23:50	964	-9.6	67	360	2003-05-27T22:56	-7	17	X1.3	00:17
					2003-06-09T21:31	12	34	X1.7	00:12
LASCO data gap					2003-06-10T23:19	10	40	X1.3	00:53
LASCO data gap					2003-06-11T20:01	14	57	X1.6	00:26
					2004-02-26T01:50	14	14	X1.1	00:20
					2004-08-13T18:07	-13	23	X1.0	00:08
2004-08-18T17:54	602	0.5	250	120	2004-08-18T17:29	-14	90	X1.8	00:25
2004-10-30T12:30	427	12.4	269	360	2004-10-30T11:38	13	25	X1.2	00:12
					2005-01-15T00:22	14	-8	X1.2	00:40
2005-09-13T20:00	1866	11.5	149	360	2005-09-13T19:19	-11	-3	X1.5	01:38
					2005-09-15T08:30	-11	24	X1.1	00:16
2011-02-15T02:24	669	-18.3	189	360	2011-02-15T01:44	-20	10	X2.2	00:22
					2011-03-09T23:13	8	9	X1.5	00:16
