# Supplementary material for: Solar Energetic Particle Forecasting Algorithms and Associated False Alarms
Source: Sol Phys. 2017 Nov 10;292(11):173. doi: 10.1007/s11207-017-1196-y (PMC6953974; doi:10.1007/s11207-017-1196-y)
Supplement: Supplementary file 4 — (CSV 3 kB) [file 11207_2017_1196_MOESM4_ESM.csv]

flare_start_time	lat	lon	class	flare_duration_(hrs:mins)
1980-05-21T20:51	-14	15	X1.4	00:35
1980-05-28T19:24	-18	33	X1.1	01:29
1980-06-04T22:57	-14	69	X2.2	00:17
1980-06-21T01:17	20	90	X2.6	00:43
1980-07-01T16:22	-12	38	X2.5	00:49
1980-10-14T05:42	-9	7	X3.3	01:52
1980-10-25T09:42	19	59	X3.9	00:28
1980-11-07T01:56	7	11	X2.7	01:19
1980-11-08T13:33	8	28	X3.3	02:05
1980-11-12T04:46	10	72	X2.5	00:06
1980-11-15T15:40	-12	83	X1.9	01:51
1981-02-17T18:12	20	20	X1	05:30
1981-02-20T06:40	19	49	X2.4	01:07
1981-03-25T20:39	9	89	X2.2	00:44
1981-04-02T11:03	-43	68	X2.2	00:25
1981-07-19T05:32	-37	56	X2.7	01:05
1981-07-26T07:57	-14	18	X1	00:35
1981-07-27T17:24	-13	-11	X1.5	01:24
1981-08-12T06:24	-10	28	X2.6	00:56
1981-09-15T21:13	10	78	X2.3	00:15
1982-02-07T12:50	-14	72	X1	01:21
1982-02-08T12:50	-13	88	X1.4	00:29
1982-02-09T03:57	-13	90	X1.2	00:26
1982-03-30T05:22	13	11	X2.8	03:04
1982-06-26T00:42	16	5	X1.9	01:26
1982-06-26T19:09	15	73	X2.1	01:04
1982-07-17T10:28	14	32	X3.2	00:53
1982-12-22T08:26	-9	82	X2.4	00:31
1982-12-29T06:43	-13	12	X1.9	00:34
1983-06-06T13:31	-11	15	X1.4	02:01
1988-06-23T08:56	-19	34	X1.6	01:07
1988-06-24T04:18	-18	45	X1.3	02:43
1988-06-24T16:03	-17	52	X2.4	00:51
1988-10-03T14:53	-27	16	X3.2	00:49
1988-10-03T23:22	-27	20	X1.1	00:57
1988-12-30T17:25	-19	30	X1.4	02:23
1989-01-13T08:29	-31	5	X2.3	02:16
1989-01-14T02:54	-32	10	X2.1	02:25
1989-01-14T21:45	-29	26	X1.1	01:24
1989-01-18T07:02	-30	65	X1.4	00:11
1989-01-27T19:08	-19	-17	X1.1	01:38
1989-03-14T16:46	33	21	X1.1	05:02
1989-03-16T15:24	36	47	X3.6	01:21
1989-03-16T20:35	29	60	X1.4	00:56
1989-05-05T07:23	30	-1	X2.4	03:12
1989-06-15T18:13	-21	-8	X4.1	02:28
1989-06-16T04:19	-17	-3	X3	00:26
1989-09-03T14:28	-18	-16	X1.2	00:32
1989-09-04T08:57	-18	-19	X1.1	00:49
1989-09-09T19:28	-15	67	X1.3	00:28
1989-11-12T06:21	13	39	X1.5	00:46
1989-11-19T06:19	-24	25	X1.1	00:23
1989-11-20T21:25	-27	43	X1	00:36
1989-11-21T13:32	-26	53	X4	00:59
1989-11-25T22:55	30	-5	X1	03:40
1989-12-30T04:09	-19	-9	X1	01:05
1989-12-31T09:32	-25	51	X2.8	00:45
1991-01-30T08:49	-8	34	X1	01:36
1991-01-31T01:58	-17	35	X1.3	03:21
1991-03-16T00:47	-9	-9	X1.8	00:22
1991-03-17T20:54	-10	13	X1	02:11
1991-03-29T06:42	-28	60	X2.4	00:52
1991-03-31T19:11	-22	88	X1	00:08
1991-04-20T08:27	8	50	X1	02:57
1991-05-18T05:06	32	85	X2.8	02:42
1991-07-31T00:46	-17	-11	X2.3	01:29
1991-08-02T03:07	25	-15	X1.5	00:52
1991-09-07T19:11	-11	50	X3.3	01:10
1991-09-08T09:06	-13	58	X1	00:43
1991-10-26T18:53	-9	-20	X1.7	04:32
1991-10-27T02:06	-11	-20	X1.9	00:51
1991-10-27T05:38	-13	-15	X6.1	01:20
1991-11-09T15:32	-16	57	X1.1	01:37
1991-11-15T22:34	-13	19	X1.5	00:43
1991-12-24T10:13	-17	-14	X1.4	01:20
1992-01-26T15:23	-16	66	X1	01:02
1992-02-16T12:32	-13	17	X1.4	01:09
1992-02-27T09:22	6	2	X3.3	03:41
1992-09-06T18:42	-11	41	X1.7	02:09
1992-09-06T20:50	-11	46	X1.3	00:26
